# Supplementary material for: Boreal forests are heading for an open state
Source: Proc Natl Acad Sci U S A. 2024 Dec 30;122(2):e2404391121. doi: 10.1073/pnas.2404391121 (PMC11745404; doi:10.1073/pnas.2404391121)
Supplement: Supplementary file 2 — Code S01 (R) [file pnas.2404391121.sd01.r]

#############################Introduction######################################
# R script containing the modelling process for the paper titled 'Boreal forests are heading for an open state' to be published in PNAS. The script includes data input, data selection, model fitting and parameterisation (i.e. the deterministic part based on tree cover change and the stochastic part based on noise), and simulations of tree cover. 
# 
# Authors: Ronny Rotbarth*, Egbert H. van Nes, Marten Scheffer, Milena Holmgren
# 
# *corresponding author
# 
# Publication year: 2024
# 
# R script version dated 14 December 2023
# 
# All analyses were performed in RStudio Version RStudio 2023.06.0+421 "Mountain Hydrangea" Release (583b465ecc45e60ee9de085148cd2f9741cc5214, 2023-06-05) for windows
#Mozilla/5.0 (Windows NT 10.0; Win64; x64) AppleWebKit/537.36 (KHTML, like Gecko) RStudio/2023.06.0+421 Chrome/110.0.5481.208 Electron/23.3.0 Safari/537.36
# 
# R version: 4.3.1
# 
# 
# Paper abstract: Climate change is expected to alter the distribution, structure and functioning of global biomes. The boreal forest biome is warming four times faster than the global average. Changes so-far are moderate, but time lags in responses may transiently maintain forest states which are no longer supported by current environmental conditions. Here, we explore whether tree cover dynamics hint at the state to which the biome may be shifting. Our results suggest that global boreal tree cover is heading for a unimodal state of open forest (30-50%), contrasting starkly to the bimodal distribution of dense forests (>60%) and sparse woodlands (5-15%) found today. A future open forest in a warmer world would likely increase the risk of forest fires, leading to potentially substantial releases of stored carbon.
# 
# 
# the Dataset to be used throughout is titled 'Rotbarth_etal_datatable.csv' 


####1. Read libraries and working directory####
library(tidyverse)
library(plyr)
library(mgcv)
library(splitstackshape)
library(mgcViz)
library(PerformanceAnalytics)
library(scales)
library(reshape2)
library(cowplot)
library(ggplotify)
library(ggimage)
library(zyp)
library(gridExtra)
library(ggpubr)
library(ggridges)
library(viridis)
library(gratia)
library(gganimate)
library(transformr)
library(ggthemes)
library(RColorBrewer)
library(metR)
library(interp)
library(zoo)


rm(list = ls())

#set working directory which contains the main data table
setwd("")

#### Read in datasets ####
#Main datatable of samples across the global boreal biome
boreal = read_csv("Rotbarth_etal_datatable.csv")

#Datatable containing CMIP temperature projections for each sample
boreal_cmip = read_csv("Rotbarth_etal_CMIP_projections.csv")


#### set up mean annual temperature ranges #### 
#Define temperature bin widths (here 0.5 °C)
temp_range = 0.5

#create temperature classes
tmin = -14
tmax = 6
boreal$tempbins = cut(boreal$meantemp, include.lowest = T, breaks = seq(tmin,tmax,temp_range))
head(boreal$tempbins)

temp_classes = levels(boreal$tempbins)
tc_binwidth = 1
tc_classes = cut(0:100, breaks = seq(0,100, by = tc_binwidth), include.lowest = T)
tc_classes = tc_classes[-1]
#

#### Tree cover variation across years #### 
#bring tree cover in long format for later calculation of tree cover variation
#arrange tree cover in column and add another column with the tree cover of the following year
treecover = select(boreal, c(id, "2000":"2020"))
head(treecover)

#bring tree cover data into long format
treecover = melt(treecover, id.vars = c("id"))
head(treecover)
colnames(treecover) = c("id", "year", "value")
treecover$year = as.numeric(as.character(treecover$year))
str(treecover)

#order by plot id and year
treecover = treecover[order(treecover$id, treecover$year),]
head(treecover)


#add tree cover of following n.lags years
n.lags = 20
years = 2020:2000

tc.lags = matrix(NA,
                 nrow = nrow(treecover),
                 ncol = n.lags+1)

tc.lags[,1] = treecover$value

#loop over each lag in years
for (k in 1:n.lags) {
  print(paste("Lag: ", k, "/", n.lags, sep = ""))
  next.tc = treecover$value[-c(1:k)]
  all.years = treecover$year
  next.tc[(length(next.tc)+1):(length(next.tc)+k)] = NA
  pos.na = which(all.years %in% c(years[1:k]))
  next.tc[pos.na] = NA
  tc.lags[,k+1] = next.tc
}

head(tc.lags, 45)
tc.lags = as.data.frame(tc.lags)
colnames(tc.lags) = paste("t", 0:n.lags, sep = "")
head(tc.lags, 45)

tc.lags$tc.bins = cut(tc.lags$t0, breaks = seq(0,100, by = tc_binwidth), include.lowest = T)
head(tc.lags, 15)
tc.lags$id = treecover$id

tc.lags = tc.lags[,-1]
head(tc.lags, 45)

write_csv(tc.lags, "tc_lags.csv")


# read in tree cover data of time lags
n.lags = 10
tc.lags = read_csv("tc_lags.csv", col_select = c(all_of(1:n.lags), tc.bins, id))
#


#### Simulation parameters and data selection ####
#set up simulation parameters and data selection criteria
thresh = .99 #quantile threshold of tree cover above witch to exclude data
delta.t = 0.1 #time step in simulation 
simtime = 99/delta.t #simulation time necessary to cover 100 years. 
pdf.pos = 1 #first position to store probability densities of tree cover

#Set up matrices and lists to store model outputs of process noise, observation noise and models of tree cover change
trend.sim = matrix(NA, 
               nrow = length(temp_classes),
               ncol = length(tc_classes))

trend.models = list()

tc.list = vector(mode = "list", length = length(temp_classes))
pdf.list = vector(mode = "list", length = length(temp_classes)*length(c(1, seq(10,simtime, 1/delta.t))))


#Simulations of tree cover change over time are performed for each temperature range. The temperature range is defined further above. 
#Filter the dataset by region and whether fire disturbance and/or management should be included. Options are # "All" to include all data for each category, 
# "EA" to include only Eurasion boreal forests
# "NA" to include only North American boreal forests
# "Yes" to include only fire-disturbed and/or managed forests
# "No" to include undisturbed and/or unmanaged forests
select.region = "All"
select.fire = "All"
select.managed = "All" 

if (!(select.fire %in% c("Yes", "No", "All"))) {
  stop("Criteria for Fire must be either 'Yes', 'No' or 'All'.")
} else {
  if (!(select.managed %in% c("Yes", "No", "All"))) {
    stop("Criteria for Managed must be either 'Yes', 'No' or 'All'.")
  } else { 
    if (!(select.region %in% c("NA", "EA", "All"))) {
      stop("Criteria for Region must be either 'NA', 'EA' or 'All'.")
    } else { 
      select.check = T
    }
  }
} 


if (select.region == "EA") {
  idr = which(boreal$region == "Eurasia")
} else { 
  if (select.region == "NA") {
    idr= which(boreal$region == "North America")
  } else {
    idr = which(boreal$region %in% c("Eurasia", "North America"))
  }
} 


if (select.fire == "Yes") {
  idf = which(boreal$disturbance == 1)
} else { 
  if (select.fire == "No") {
    idf = which(boreal$disturbance == 0)
  } else {
    idf = which(boreal$disturbance %in% c(0,1))
  }
} 


if (select.managed == "Yes") {
  idm = which(boreal$fmanage == 1)
} else { 
  if (select.managed == "No") {
    idm = which(boreal$fmanage == 0)
  } else {
    idm = which(boreal$fmanage %in% c(0,1))
  }
}

idt = which(boreal$tempbins %in% temp_classes)

idx = Reduce(intersect, list(idr,idf,idm,idt))

boreal.selection = boreal[idx,]


#### Fit stochastic model part for noise and deterministic model part for tree cover trends ####
##' _If noise and tree cover trend models have already been constructed for the desired selection criteria, this section can be skipped and simulations of tree cover can immediately be run._

  #select data from temperature class
  tcdata = boreal.selection %>% 
    select(c(id,trend,`2000`))
  
  colnames(tcdata) = c("id", "trend", "tc")
  
  
  #exclude tree covers above 99% quantiles to avoid outliers and very rare tree cover observations
  q.tc = quantile(tcdata$tc, thresh)
  
  tcdata = tcdata %>% 
    filter(tcdata$tc <= q.tc)
  
  ntc = nrow(tcdata)
  

#### Fit model noise across all temperature bins ####
    #determine noise around year-to-year tree cover for each tree cover class 
    lags = tc.lags[tc.lags$id %in% tcdata$id,]
    sd.class = matrix(NA, 
                      nrow = length(tc_classes), 
                      ncol = n.lags)
    
    print("Calculating year-to-year noise for tree cover classes")
    
    pb = txtProgressBar(min = 1, max = length(tc_classes), initial = 1, style = 3) 
    
    #for each initial tree cover class (1%), determine the standard deviation in tree cover for the following 1 to n.lags years (in the simulation later referred to as delta.t)
    for (m in 1:length(tc_classes)) {
      setTxtProgressBar(pb,m)
      class = lags[lags$tc.bins %in% tc_classes[m],]
      sd.class[m,] = apply(X = class[,1:n.lags], 
                           MARGIN = 2, 
                           FUN = sd, na.rm = T)
      close(pb)
      
    }
    
    
    sd.class = as.data.frame(sd.class)
    sd.class$tc = 1:100
    sd.class$tc.bins = tc_classes
    colnames(sd.class) = c(1:n.lags, "tc", "tc.bins")
    sd.class = na.omit(sd.class)
    
    #bring to long format
    sd.class.long = melt(sd.class, 
                         id.vars = c("tc", "tc.bins"),
                         variable.name = "delta.t",
                         value.name = "sd")
    sd.class.long = na.omit(sd.class.long)
    
    head(sd.class.long)
    sd.class.long$delta.t = as.numeric(as.character(sd.class.long$delta.t))
    
    
    # fit standard deviations of tree cover over delta t.  
    lm.sd = lm(data = sd.class.long, sd ~ sqrt(delta.t) * tc.bins)
    
    #store model output and extract regression slopes (i.e. process noise) and intercept (i.e. observation noise)
    sd.model = lm.sd
    
    lm.sd.coef = lm.sd$coefficients
    
    
    slope.names = c(paste("sqrt(delta.t):tc.bins", unique(sd.class.long$tc.bins)[-1], sep = ""))
    slope1 = lm.sd.coef["sqrt(delta.t)"]
    slopes = lm.sd.coef[slope.names]
    slopes = slopes + slope1
    slopes = c(slope1, slopes)
    names(slopes) = unique(sd.class.long$tc.bins)
    slopes.df = data.frame(sigma = slopes,
                           tc.bins = names(slopes))
    slopes.df = slopes.df[1:ceiling(q.tc),]
    
    
    intercept.names = c(paste("tc.bins", unique(sd.class.long$tc.bins)[-1], sep = ""))
    intercept1 = lm.sd.coef["(Intercept)"]
    intercepts = lm.sd.coef[intercept.names]
    intercepts = intercepts + intercept1
    intercepts = c(intercept1, intercepts)
    names(intercepts) = unique(sd.class.long$tc.bins)
    intercept.df = data.frame(sigma = intercepts,
                              tc.bins = names(intercepts))
    intercept.df = intercept.df[1:ceiling(q.tc),]
    
    
    #predict noise from fitted model and plot the relationship between standard deviations and delta t
    dummy = expand.grid(delta.t = seq(0,n.lags,0.01),
                        tc.bins = sd.class$tc.bins)
    
    
    dummy$fit = predict.lm(lm.sd, newdata = dummy)
    
    tcdf = data.frame(tc = seq(0,99,1)+0.5, 
                      tc.bins = tc_classes)
    dummy = join(dummy, tcdf, by = "tc.bins")
    sd.class.long = join(sd.class.long, tcdf, by = "tc.bins")
    sd.class.long = sd.class.long[,-1]
    
    dummy$tcgroups = cut(dummy$tc, breaks = seq(0,100,10), include.lowest = T)
    sd.class.long$tcgroups = cut(sd.class.long$tc, breaks = seq(0,100,10), include.lowest = T)
    
    p.sd.fit =
      ggplot()+
      geom_line(data = dummy,
                aes(delta.t, fit, col = tc.bins),
                lwd = 1)+
      geom_point(data = sd.class.long,
                 aes(delta.t, sd, col = tc.bins),
                 size = 2,
                 pch = 1)+
      scale_colour_viridis_d(name = "Tree cover (%)",
                             guide = guide_legend(ncol = 3))+
      facet_wrap(.~tcgroups, scales = "free")+
      labs(x = expression(paste(Delta,"t")),
           y = "Standard deviation")+
      theme_classic()+
      theme(text = element_text(size = 20),
            legend.position = "right",
            strip.background = element_rect(fill = "black"),
            strip.text = element_text(colour = "white", face = "bold"),
            panel.spacing = unit(0.2, "lines"))
    p.sd.fit

    
    #store process noise
    noise = slopes.df$sigma
    
    #store observation noise
    noise.obs = intercept.df$sigma
    
    
    #fit process noise against tree cover
    ndata = slopes.df[slopes.df$sigma >= 0,]
    tcdf = data.frame(tc = seq(0,99,1)+0.5, 
                      tc.bins = tc_classes)
    
    ndata = join(ndata, tcdf, by = "tc.bins")
    noise.gam = gam(data = ndata, sigma ~ s(tc, bs = "cr", k = 8))
    ndata$noise.fit = predict.gam(noise.gam)
    
    p.noise.fit =
      ggplot(data = ndata,
             aes(tc, sigma))+
      geom_point(col = "grey40",
                 size = 2,
                 pch = 19)+
      geom_line(aes(tc, noise.fit),
                lwd = 1)+
      labs(y = "Process noise",
           x = "Tree cover (%)")+
      theme_classic()+
      theme(text = element_text(size = 20),
            legend.position = "bottom")
    p.noise.fit
    
    
    #store noise model
    noise.model = noise.gam
    
    
    
    
#### Fit tree cover trends against tree cover for each temperature bin####
#loop over temperature bins
for (i in 1:length(temp_classes)) {
      print(paste("Current temperature class:", temp_classes[i]))
      
      #select data from temperature class
      tcdata = boreal.selection %>% 
        filter(tempbins == temp_classes[i]) %>% 
        select(c(id,trend,`2000`))
      
      colnames(tcdata) = c("id", "trend", "tc")
      
      
      #exclude tree covers above 99% quantiles to avoid outliers and very rare tree cover observations
      q.tc = quantile(tcdata$tc, thresh)
      
      tcdata = tcdata %>% 
        filter(tcdata$tc <= q.tc)
      
      ntc = nrow(tcdata)
      
      
      if (ntc < 100) { 
        print("Insufficient data (n < 100) in temperature range. Skipping to next range.")
        next
      } else {
        
        
        print(paste("Number of samples in class below 99% threshold:", nrow(tcdata), "out of", ntc))
        
        # fit additive model through tree cover trends 
        print("Fitting additive model to tree cover trends")
        
        tc.gam = gam(data = tcdata, trend ~ s(tc, bs = "cr"))
        
        trend.models[[i]] = tc.gam
        
        tc.fit = predict(tc.gam)
        tcdata$fit = tc.fit
        tcdata$res = tc.gam$residuals
        tcdata$res2 = tcdata$res^2
        
        #plot tree cover against tree cover trends with fitted line from additive models
        p.fit =
          ggplot(tcdata, aes(tc, fit))+
          geom_line(size = 1.5,
                    col = "black")+
          geom_hline(yintercept = 0,
                     lwd = 1,
                     lty = "dashed")+
          scale_x_continuous(limits = c(0,100))+
          labs(x = "Tree cover 2000 (%)",
               y = "Tree cover trend")+
          theme_classic()+
          theme(text = element_text(size = 25))
        
        #
  } 
}
    


#store noise and tree cover trend models as file 
saveRDS(sd.model, file = paste("sd_model_all_temp__region_", select.region, "_fire_", select.fire, "_managed_", select.managed, ".rds", sep = ""))

saveRDS(noise.model, file = paste("noise_model_all_temp_region_", select.region, "_fire_", select.fire, "_managed_", select.managed, ".rds", sep = ""))

saveRDS(trend.models, file = paste("trend_models_region_", select.region, "_fire_", select.fire, "_managed_", select.managed, ".rds", sep = ""))


#store process and observation noise for initial conditions as files 
write_csv(as.data.frame(noise), file = paste("noise_process_all_temp_region_", select.region, "_fire_", select.fire, "_managed_", select.managed, ".csv", sep = ""))

write_csv(as.data.frame(noise.obs), file = paste("noise_observation_all_temp_region_", select.region, "_fire_", select.fire, "_managed_", select.managed, ".csv", sep = ""))


#### Tree cover simulations ####
##' _If noise and tree cover trend models have already been constructed for the desired selection criteria, simulations below can immediately be run._

#read in noise and tree cover trend models
noise.model = readRDS(paste("noise_model_all_temp_region_", select.region, "_fire_", select.fire, "_managed_", select.managed, ".rds", sep = ""))

trend.models = readRDS(paste("trend_models_region_", select.region, "_fire_", select.fire, "_managed_", select.managed, ".rds", sep = ""))


#Sample size per temperature bin for simulations
tsample = 2000

#select data for simulations
tc2 = boreal.selection %>% 
  select(c(id,`2000`,meantemp,tempbins)) %>%
  group_by(tempbins) 

#check that each temperature class contains the minimum number of samples set by the sample size 
tempcheck = data.frame(n = table(tc2$tempbins)) %>%
  filter(n.Freq >= tsample)

#randomly select samples from each temperature bin
tc2 = tc2 %>% 
  filter(tempbins %in% tempcheck$n.Var1) %>%
  slice_sample(n = tsample, replace = F)

colnames(tc2) = c("id", "tc", "meantemp", "tempbins")
nsim = nrow(tc2)

#select CMIP temperature projections for samples
cmipdata = boreal_cmip[boreal_cmip$id %in% tc2$id,]
cmipdata = select(cmipdata, c(id,lon,lat,y2021:y2099))

tc2 = join(tc2, cmipdata, by = "id")
head(tc2)


#create matrix to store new tree cover data. Columns are data points and rows are time steps. 
TC = matrix(NA, nrow = simtime+1, ncol = nsim)

t.years = data.frame(t = c(1, seq(from = 100*delta.t,
                                  to = simtime, 
                                  by = 100*delta.t)),
                     year = c(2000:(2000+simtime*delta.t)),
                     year.label = paste("y", c(2000:(2000+simtime*delta.t)), sep = ""))

temp.number = data.frame(tempbins = temp_classes,
                         n = 1:length(temp_classes))

#fill first time step (i.e. first row) with observed mean tree cover values from samples
TC[1, 1:nsim] = tc2$tc


#Run simulations
for (t in 1:(simtime)) {
  
  if (t %in% t.years$t) {
    current.year = t.years$year[t.years$t == t]
    print(paste("Simulation year:", current.year))
  }
  
  #truncate all tree cover values below 0% and above the maximum observed tree cover in the current selection
  TC[TC < 0] = 0
  TC[TC > max(tc2$tc)] = max(tc2$tc)
 
  #Check whether the year is <= 2021. In this case, the temperature-dependent tree cover model is not updated with climate projections
  if (current.year < 2021) {
    TC.new = data.frame(tc = TC[t,],
                        temp = tc2$meantemp,
                        tempbins = tc2$tempbins,
                        mtemp = tc2$meantemp)
    TC.new$meantemp = as.character(cut(TC.new$mtemp, include.lowest = T, breaks = seq(tmin,tmax, by = temp_range)))
    
    
    # Otherwise the models are updated with temperature projections for the current year
  } else {
    TC.new = data.frame(tc = TC[t,],
                        temp = tc2[,t.years$year.label[t.years$year == current.year]],
                        mtemp = tc2$meantemp)
    colnames(TC.new) = c("tc","temp", "mtemp")
    TC.new$tempbins = as.character(cut(TC.new$temp, include.lowest = T, breaks = seq(tmin,tmax, by = temp_range)))
    TC.new$meantemp = as.character(cut(TC.new$mtemp, include.lowest = T, breaks = seq(tmin,tmax, by = temp_range)))
    
  }
  
  #Update temperature bin, if projected temperature for this year is higher than the mean observed temperature 2000-2021. 
  TC.new$tempbins[TC.new$temp > tmax] = temp_classes[length(temp_classes)]
  
  #In the rare cases in which the projected temperature is lower than the mean observed temperature 2000-2021, the temperature bin remains the same. In almost all cases this only occurs during the first projected years, when the projections tend to be lower for some sample locations. 
  TC.new$tempbins[TC.new$temp < tmin] = temp_classes[1]
  
  
  TC.new$trend = 0
  TC.new$noise = 0
  
  #simulate tree cover trend
  for (n in temp.number$n[temp.number$tempbins %in% tempcheck$n.Var1]) {
    pos = which(TC.new$tempbins == temp_classes[n])
    d = TC.new[pos,]
    TC.new$trend[pos] = predict(trend.models[[n]], newdata = d)
  }
  
  #simulate process noise
  TC.new$noise = predict(noise.model, newdata = TC.new)
  
  #simulate tree cover for the next time step using the simulated tree cover trend and process noise. The equation below corresponds to Equation 2 in the manuscript. 
  TC[t+1,] = TC[t,] + delta.t * TC.new$trend +  sqrt(delta.t) * TC.new$noise * rnorm(n = nsim, mean = 0, sd = 1)
  
  #truncate all tree cover values below 0% and above the maximum observed tree cover in the current selection
  TC[TC < 0] = 0
  TC[TC > max(tc2$tc)] = max(tc2$tc)
  
  #Calculate probability density functions of simulated tree cover to account for different sample numbers in temperature classes. Probabilities are calculated for each whole year, i.e. each 10 time steps. 
  if (t %in% t.years$t) {
    for (k in 1:length(temp_classes)) {
      d = TC.new$tc[TC.new$meantemp == temp_classes[k]]
      if (length(d) > 100) {
        pdf.tc = density(x = d, from = .5, to = 99.5, n = 100, cut = T)
        
        pdf.df = data.frame(tc = pdf.tc$x,
                            pdf = pdf.tc$y, 
                            time = t,
                            tempbins = temp_classes[k])
        
        pdf.list[[pdf.pos]] = pdf.df
        pdf.pos = pdf.pos + 1
      } else {
        next
      }
      
    }
    
  }
  
}


#### Store all model output ####

# store tree cover simulation outputs for each simulated year. 
dftc = as.data.frame(t(TC))
colnames(dftc) = paste(1:length(dftc), sep = "")
dftc = select(dftc, c(t.years$t))
dftc$id = tc2$id
head(dftc)

dftc = melt(dftc, id.vars = "id")

dftc$variable = as.numeric(as.character(dftc$variable))
dftc$tempbins = tc2$tempbins

tempdf = data.frame(Tmiddle = seq(-14,5.5,temp_range)+temp_range/2,
                    tempbins = temp_classes)
all.tc = join(dftc, tempdf, by = "tempbins")
head(all.tc)
all.tc$tcbins = cut(all.tc$value, breaks = 0:100, include.lowest = T)

colnames(all.tc) = c("id", "t", "tc", "tempbins", "Tmiddle", "tcbins")

all.tc = join(all.tc, t.years, by = "t")


write_csv(all.tc, paste("tc_sim_all_temp_region_", select.region, "_fire_", select.fire, "_managed_", select.managed, ".csv", sep = ""))


#store probability densities of simualted tree cover
all.pdf = bind_rows(pdf.list, .id = "id")

tempdf = data.frame(Tmiddle = seq(-14,5.5,temp_range)+temp_range/2,
                    tempbins = temp_classes)

all.pdf = join(all.pdf, tempdf, by = "tempbins")


head(all.pdf,50)

colnames(all.pdf) = c("label", "tc", "pdf", "time", "tempbins", "Tmiddle")

write_csv(all.pdf,paste("tc_pdf_all_temp_region_", select.region, "_fire_", select.fire, "_managed_", select.managed, ".csv", sep = ""))


#store tree cover change and process noise
trend.sim = matrix(NA, 
               nrow = length(temp_classes),
               ncol = length(tc_classes))

noise = matrix(NA, 
               nrow = length(temp_classes),
               ncol = length(tc_classes))


for (i in temp.number$n[temp.number$tempbins %in% tempcheck$n.Var1]) {
  #select data from temperature class
  tcdata = boreal.selection %>% 
    filter(tempbins == temp_classes[i]) %>% 
    select(c(id,trend,`2000`))
  
  colnames(tcdata) = c("id", "trend", "tc")
  
  #exclude tree covers above 99% quantiles to avoid outliers and very rare tree cover observations
  if (nrow(tcdata >= 2000)) {
    q.tc = quantile(tcdata$tc, thresh)
    new.tc = data.frame(tc = 1:round(q.tc))
    trend.sim[i,1:nrow(new.tc)] = predict(trend.models[[i]], newdata = new.tc)
    noise[i,1:nrow(new.tc)] = predict(noise.model, newdata = new.tc)
  } else {
    next
  }
}

trend.sim.df = as.data.frame(trend.sim)
colnames(trend.sim.df) = seq(0,99,1)+0.5
trend.sim.df$Tmiddle = seq(-14,5.5,temp_range)+temp_range/2
trend.sim.df = melt(trend.sim.df, 
                id.vars = "Tmiddle",
                value.name = "change",
                variable.name = "tc")
head(trend.sim.df)


noise[is.na(trend.sim)] = NA
noise.df = as.data.frame(noise)
colnames(noise.df) = seq(0,99,1)+0.5
noise.df$Tmiddle = seq(-14,5.5,temp_range)+temp_range/2
noise.df = melt(noise.df, 
                id.vars = "Tmiddle",
                value.name = "noise",
                variable.name = "tc")
head(noise.df)


#merge tree cover change and noise
simres = join(noise.df, trend.sim.df, by = c("Tmiddle", "tc"))
head(simres)
str(simres)

simres$tc = as.numeric(as.character(simres$tc))


write_csv(simres, paste("sim_results_all_temp_region_", select.region, "_fire_", select.fire, "_managed_", select.managed, ".csv", sep = ""))
#


#### Plot data ####
select.region = "All"
select.fire = "All"
select.managed = "All" 

if (!(select.fire %in% c("Yes", "No", "All"))) {
  stop("Criteria for Fire must be either 'Yes', 'No' or 'All'.")
} else {
  if (!(select.managed %in% c("Yes", "No", "All"))) {
    stop("Criteria for Managed must be either 'Yes', 'No' or 'All'.")
  } else { 
    if (!(select.region %in% c("NA", "EA", "All"))) {
      stop("Criteria for Region must be either 'NA', 'EA' or 'All'.")
    } else { 
      select.check = T
    }
  }
} 


if (select.region == "EA") {
  idr = which(boreal$region == "Eurasia")
} else { 
  if (select.region == "NA") {
    idr= which(boreal$region == "North America")
  } else {
    idr = which(boreal$region %in% c("Eurasia", "North America"))
  }
} 


if (select.fire == "Yes") {
  idf = which(boreal$disturbance == 1)
} else { 
  if (select.fire == "No") {
    idf = which(boreal$disturbance == 0)
  } else {
    idf = which(boreal$disturbance %in% c(0,1))
  }
} 


if (select.managed == "Yes") {
  idm = which(boreal$fmanage == 1)
} else { 
  if (select.managed == "No") {
    idm = which(boreal$fmanage == 0)
  } else {
    idm = which(boreal$fmanage %in% c(0,1))
  }
}

idt = which(boreal$tempbins %in% temp_classes)

idx = Reduce(intersect, list(idr,idf,idm,idt))

boreal.selection = boreal[idx,]


boreal = read_csv("boreal.master27032023_v3.csv")

all.tc = read_csv(paste("tc_sim_all_temp_region_", select.region, "_fire_", select.fire, "_managed_", select.managed, ".csv", sep = ""))
# tcsum = read_csv(paste("all_tc_sim_sum_region_", select.region, "_fire_", select.fire, "_managed_", select.managed, ".csv", sep = ""))
all.pdf = read_csv(paste("tc_pdf_all_temp_region_", select.region, "_fire_", select.fire, "_managed_", select.managed, ".csv", sep = ""))
simres = read_csv(paste("sim_results_all_temp_region_", select.region, "_fire_", select.fire, "_managed_", select.managed, ".csv", sep = ""))
noise.obs = read_csv(paste("noise_observation_all_temp_region_", select.region, "_fire_", select.fire, "_managed_", select.managed, ".csv", sep = ""))


#Plot observed tree cover probability densities
mypal = colorRampPalette(colors = viridis(11))

pdf.obs = filter(all.pdf, time == 1)
quantile(pdf.obs$pdf, c(seq(0,1,0.1)), na.rm = T)

break_pdf = c(seq(0,0.025, by = 0.0025),2)

p_pdf_obs=
  ggplot(pdf.obs, aes(x = tc, y = Tmiddle))+
  geom_raster(aes(fill= cut(pdf, break_pdf)))+
  scale_fill_manual(name = "Probability density",
                    values = mypal(length(break_pdf)-1),
                    guide = guide_bins(title.position = "top"),
                    na.value = mypal(1))+
  scale_x_continuous(breaks = seq(0,80,10), limits = c(0,75))+
  scale_y_reverse(limits = c(6,-15))+
  labs(x = "Tree cover (%)",
       y = "Temperature (°C)")+
  theme_classic()+
  theme(text = element_text(size = 25),
        legend.position = "bottom",
        legend.text = element_text(size = 20, angle = 45, hjust = 1, vjust = 1.2),
        legend.key.width = unit(2, "lines"))
p_pdf_obs


#Plot simulated tree cover probability densities
mypal = colorRampPalette(colors = viridis(n = 10))

pdf.exp = filter(all.pdf, time == 990)
quantile(pdf.exp$pdf, c(seq(0,1,0.1)), na.rm = T)

break_pdf = c(seq(0,0.025, by = 0.0025),2)

p_pdf_exp =
  ggplot(pdf.exp, aes(x = tc, y = Tmiddle))+
  geom_raster(aes(fill= cut(pdf, break_pdf)))+
  stat_contour(data = simres, aes(z = change),
               breaks = 0,
               lwd = 1,
               lty = "dashed",
               col = "orange",
               na.rm = T)+
  
  scale_fill_manual(name = "Probability density",
                    values = mypal(length(break_pdf)-1),
                    guide = guide_bins(title.position = "top"),
                    na.value = mypal(1))+
  
  scale_x_continuous(breaks = seq(0,80,10), limits = c(0,75))+
  scale_y_reverse(limits = c(6,-15))+
  labs(x = "Tree cover (%)",
       y = "Temperature (°C)")+
  theme_classic()+
  theme(text = element_text(size = 25),
        legend.position = "bottom",
        legend.text = element_text(size = 20, angle = 45, hjust = 1, vjust = 1.2),
        legend.key.width = unit(2, "lines"))
p_pdf_exp


#Calculate tree cover probability densities with added observation noise
noise.obs.df = as.data.frame(noise.obs)

tcdf = data.frame(tc = seq(0,99,1)+0.5, 
                  tcbins = tc_classes)

noise.obs.df$tcbins = tcdf$tcbins[1:nrow(noise.obs.df)]
noise.obs.df = join(noise.obs.df, tcdf, by = "tcbins")
n = noise.obs.df[noise.obs.df$noise >= 0,]

#fit observation noise across the tree cover spectrum 
noise.gam1 = gam(data = n, noise.obs ~ s(tc, bs = "cr"))
summary(noise.gam1)

#predict observation noise for simulated tree cover
all.tc$obs.noise = predict.gam(noise.gam1, newdata = all.tc)
hist(all.tc$obs.noise, 50)

#add add random normal distribution with mean = 0 and SD = 1
all.tc$norm = rnorm(n = nrow(all.tc), mean = 0, sd = 1)
all.tc$obs = all.tc$norm * all.tc$obs.noise

hist(all.tc$obs, 80)

#add observation noise to simulated tree cover
all.tc$newtc = all.tc$tc + all.tc$obs

#truncate values below 0 and above 100
all.tc$newtc[all.tc$newtc < 0] = 0
all.tc$newtc[all.tc$newtc > 100] = 100


#calculate probability densities for tree cover including observation noise 
simtime = max(all.tc$t)
finaltc = filter(all.tc, t == simtime)

pdf.list = vector(mode = "list", length = length(temp_classes)*length(c(1, seq(10,simtime, 1/delta.t))))

pdf.pos = 1

for (k in 1:length(temp_classes)) {
  d = finaltc$newtc[finaltc$tempbins == temp_classes[k]]
  if (length(d) > 100) {
    pdf.tc = density(x = d, from = .5, to = 99.5, n = 100, cut = T)
    
    pdf.df = data.frame(tc = pdf.tc$x,
                        pdf = pdf.tc$y, 
                        time = max(all.tc$t),
                        tempbins = temp_classes[k])
    
    pdf.list[[pdf.pos]] = pdf.df
    pdf.pos = pdf.pos + 1
  }else {
    next
  }
}


all.pdf.new = bind_rows(pdf.list, .id = "id")
tempdf = data.frame(Tmiddle = seq(-14,5.5,temp_range)+temp_range/2,
                    tempbins = temp_classes)

all.pdf.new = join(all.pdf.new, tempdf, by = "tempbins")
colnames(all.pdf.new) = c("label", "tc", "pdf", "time", "tempbins", "Tmiddle")


#Plot tree cover probability densities with added observation noise
mypal = colorRampPalette(colors = viridis(n = 10))

quantile(all.pdf.new$pdf, c(seq(0,1,0.1)), na.rm = T)

break_pdf_new = c(seq(0,0.025, by = 0.0025),2)

p_pdf_exp_new =
  ggplot(all.pdf.new, aes(x = tc, y = Tmiddle))+
  geom_raster(aes(fill= cut(pdf, break_pdf_new)))+
  stat_contour(data = simres, aes(z = change),
               breaks = 0,
               lwd = 1,
               lty = "dashed",
               col = "orange",
               na.rm = T)+
  
  scale_fill_manual(name = "Probability density",
                    values = mypal(length(break_pdf_new)-1),
                    guide = guide_bins(title.position = "top"),
                    na.value = mypal(1))+
  
  scale_x_continuous(breaks = seq(0,80,10), limits = c(0,75))+
  scale_y_reverse(limits = c(6,-15))+
  labs(x = "Tree cover (%)",
       y = "Temperature (°C)")+
  theme_classic()+
  theme(text = element_text(size = 25),
        legend.position = "bottom",
        legend.text = element_text(size = 20, angle = 45, hjust = 1, vjust = 1.2),
        legend.key.width = unit(2, "lines"))
p_pdf_exp_new


#Plot tree cover change  
mypal = colorRampPalette(colors = brewer.pal(11, "Spectral"))

quantile(simres$change, c(seq(0,1,0.1)), na.rm = T)

breaks_change = round(c(-1.5, seq(-0.45,0.45, by = 0.05), 1.05), digits = 2)

p_change = 
  ggplot(simres, aes(x = tc, y = Tmiddle))+
  geom_raster(aes(fill= cut(change, breaks_change)))+
  
  stat_contour(aes(z = change),
               breaks = 0,
               lwd = 1,
               lty = "dashed",
               col = "black",
               na.rm = T)+
  scale_fill_manual(name = "Tree cover change",
                    values = mypal(length(breaks_change)-1),
                    guide = guide_bins(title.position = "top"),
                    na.value = "white")+
  
  scale_x_continuous(breaks = seq(0,80,10), limits = c(0,75))+
  scale_y_reverse(limits = c(6,-15))+
  labs(x = "Tree cover (%)",
       y = "Temperature (°C)")+
  theme_classic()+
  theme(text = element_text(size = 25),
        legend.position = "bottom",
        legend.text = element_text(size = 20, angle = 45, hjust = 1, vjust = 1.2),
        legend.key.width = unit(2, "lines"))

p_change


#Combine all plots
p_all = ggarrange(#p_obs,
  p_pdf_obs,
            p_change, 
            #p_exp, 
            p_pdf_exp,
            p_pdf_exp_new,
            ncol = 2,
            nrow = 2,
            labels = "auto",
            font.label = list(size = 30))
p_all


ggsave(filename = paste("all_plots_all_temp_climproj2_region_", select.region, "_fire_", select.fire, "_managed_", select.managed, ".png", sep = ""), plot = p_all, width = 19, height = 13)
